# Supplementary material for: Antibiotic Resistance and Molecular Epidemiological Characteristics of Streptococcus agalactiae Isolated from Pregnant Women in Guangzhou, South China
Source: Can J Infect Dis Med Microbiol. 2020 Apr 30;2020:1368942. doi: 10.1155/2020/1368942 (PMC7210523; doi:10.1155/2020/1368942)
Supplement: Supplementary Materials — Table S1: the MLST profiles of global dataset of S. agalactiae. These data include all S. agalactiae STs found worldwide as of August 2018 (XLS 57 kb). Table S2: antibiotic resistance combination of multidrug-resistant colonized S. agalactiae (docx 16 kb). Figure S1: characteristic mass spectrum analysis of different ST strains (PDF 271 kb). [file 1368942.f1.zip]

Archive with 3 entries (3 files):
- 1368942.f1/Figure S1.pdf
- 1368942.f1/Table S1.xlsx
- 1368942.f1/Table S2.docx
