# Supplementary material for: Antibiotic Resistance and Molecular Epidemiological Characteristics of Streptococcus agalactiae Isolated from Pregnant Women in Guangzhou, South China
Source: Can J Infect Dis Med Microbiol. 2020 Apr 30;2020:1368942. doi: 10.1155/2020/1368942 (PMC7210523; doi:10.1155/2020/1368942)
Supplement: Supplementary Materials — Table S1: the MLST profiles of global dataset of S. agalactiae. These data include all S. agalactiae STs found worldwide as of August 2018 (XLS 57 kb). Table S2: antibiotic resistance combination of multidrug-resistant colonized S. agalactiae (docx 16 kb). Figure S1: characteristic mass spectrum analysis of different ST strains (PDF 271 kb). [file 1368942.f1.zip › 1368942.f1/Table S1.xlsx]

## Sheet: Sheet1
Table S1. The MLST profiles of global dataset of S. agalactiae (http://pubmlst.org/sagalactiae/).
ST	adhP	pheS	atr	glnA	sdhA	glcK	tkt
1	1	1	2	1	1	2	2
2	1	1	3	1	1	2	2
3	1	1	4	1	1	3	2
4	1	1	4	1	1	3	4
5	12	1	4	1	1	3	4
6	9	1	2	1	3	2	2
7	10	1	2	1	3	2	2
8	4	1	4	1	3	3	2
9	8	1	4	1	3	3	2
10	9	1	4	1	3	3	2
11	9	3	7	1	3	3	2
12	10	1	4	1	3	3	2
13	11	3	4	1	3	3	2
14	1	1	2	1	5	2	2
15	9	1	4	1	5	3	2
16	1	1	4	1	6	3	4
17	2	1	1	2	1	1	1
18	3	1	1	2	1	1	1
19	1	1	3	2	2	2	2
20	1	2	3	2	2	2	2
21	1	9	3	2	2	2	2
22	13	3	1	3	1	1	1
23	5	4	6	3	2	1	3
24	5	4	4	3	2	3	3
25	5	4	6	3	8	1	3
26	1	1	5	4	1	4	6
27	1	1	3	4	2	2	2
28	1	1	3	5	2	2	2
29	2	1	1	8	1	1	1
30	1	1	8	2	2	2	2
31	2	1	1	6	1	1	1
32	2	1	1	2	7	1	1
33	5	6	4	3	2	1	3
34	5	7	6	3	2	1	3
35	1	1	3	2	2	5	2
36	1	1	3	2	2	2	7
37	13	3	9	3	1	1	1
38	9	1	10	1	3	2	2
39	13	3	11	3	1	1	1
40	13	3	1	3	1	7	1
41	10	1	12	1	3	2	2
42	1	1	3	2	3	2	2
43	10	1	4	1	2	3	2
44	1	1	3	2	1	2	2
45	13	3	1	3	3	1	1
46	1	1	4	1	3	3	4
47	9	1	4	1	1	3	2
48	2	1	1	2	2	1	1
49	1	1	2	1	2	2	2
50	1	1	2	11	1	2	2
51	10	1	3	1	3	2	2
52	5	4	6	3	1	1	3
53	4	1	4	1	1	3	2
54	1	1	4	1	9	3	4
55	5	1	6	3	2	1	3
56	1	1	2	1	2	8	2
57	1	1	13	1	2	2	2
58	16	1	6	2	2	9	2
59	1	1	3	4	2	2	5
60	16	1	6	2	1	9	2
61	13	1	1	13	1	1	1
62	13	1	1	13	11	1	5
63	13	1	1	2	1	10	1
64	13	1	1	2	1	1	1
65	9	11	4	1	3	3	2
66	1	1	3	14	1	12	2
67	13	1	1	13	1	1	5
68	1	1	3	1	11	2	2
69	13	1	1	16	1	1	5
70	2	1	1	2	13	1	1
71	1	1	2	1	1	2	8
72	13	1	1	13	1	2	5
73	13	1	1	13	14	9	5
74	13	1	1	13	1	13	5
75	13	1	14	13	1	1	5
76	13	1	1	13	1	14	1
77	13	1	1	13	1	14	5
78	9	1	4	1	3	11	2
79	13	1	1	13	14	1	5
80	19	1	1	13	1	1	5
81	1	12	3	2	2	1	2
82	20	13	15	1	15	1	5
83	2	1	1	2	14	1	1
84	10	1	2	1	3	1	2
85	13	1	17	15	1	1	5
86	1	1	3	2	2	1	2
87	18	1	3	2	2	2	2
88	5	10	6	3	2	1	3
89	10	1	19	1	3	2	2
90	5	4	6	19	2	1	3
91	25	1	1	13	1	15	1
92	26	4	6	3	2	1	3
93	9	4	4	1	18	3	4
94	5	4	18	3	2	1	3
95	2	1	1	12	1	1	1
96	1	1	3	5	10	2	2
97	1	1	2	18	1	2	2
98	1	1	3	20	2	2	2
99	1	1	20	2	2	2	2
100	13	1	1	13	1	17	5
101	13	1	1	13	1	18	5
102	24	10	6	3	2	1	3
103	16	1	6	2	9	9	2
104	21	1	4	1	5	3	2
105	27	1	1	13	1	16	1
106	1	1	3	4	2	5	2
107	15	1	3	2	2	2	2
108	2	1	1	2	1	6	1
109	2	1	1	10	1	1	1
110	1	1	3	2	2	2	9
111	28	1	1	2	1	1	1
112	1	1	3	2	17	2	2
113	22	1	4	1	3	3	2
114	15	4	6	3	2	1	3
115	23	1	1	2	1	1	1
116	4	14	4	1	3	3	2
117	30	1	3	1	1	2	2
118	31	1	4	1	3	3	2
119	2	1	21	2	1	1	1
120	2	15	1	2	1	1	1
121	32	1	3	2	2	2	2
122	1	1	3	2	2	19	2
123	1	1	23	2	2	2	2
124	1	1	22	2	2	2	2
125	2	1	1	2	19	1	1
126	2	1	1	2	1	1	10
127	1	1	4	4	1	3	6
128	2	1	1	19	1	1	1
129	2	1	1	2	21	20	1
130	9	8	4	1	5	3	4
131	1	1	3	2	2	3	2
132	5	4	24	3	2	1	3
133	2	1	1	9	1	1	1
134	29	1	4	1	3	3	2
135	1	1	3	23	2	2	2
136	1	1	3	1	22	12	2
137	14	1	1	2	1	1	1
138	1	1	4	2	2	2	2
139	1	1	4	1	1	2	2
140	9	1	1	1	3	2	2
141	9	5	2	1	3	2	2
142	2	1	1	21	1	1	1
143	5	10	6	3	23	1	3
144	5	4	1	3	2	1	3
145	33	4	6	3	2	1	3
146	2	1	1	1	1	1	1
147	2	1	1	22	1	1	1
148	2	1	1	24	1	1	1
149	1	1	3	2	2	2	11
150	2	1	1	2	1	1	12
151	34	1	2	1	1	2	2
152	37	1	3	2	2	2	2
153	36	1	2	1	1	2	2
154	35	1	3	2	2	2	2
155	13	3	1	3	24	1	1
156	1	1	1	1	1	2	2
157	9	1	1	1	3	3	2
158	1	1	6	2	2	2	2
159	10	1	1	3	3	3	2
160	9	5	6	1	3	3	2
161	5	4	2	3	2	1	3
162	5	4	3	3	2	3	3
163	5	4	4	3	2	1	3
164	1	1	2	2	2	2	2
165	9	1	6	1	3	3	2
166	5	4	3	3	2	1	3
167	1	1	6	1	1	2	2
168	13	3	4	25	1	1	1
169	13	3	4	3	1	1	1
170	2	1	2	2	1	1	1
171	2	1	3	2	1	1	1
172	1	1	3	1	1	3	4
173	38	1	2	1	1	2	2
174	2	1	1	3	1	1	1
175	1	1	3	3	2	2	2
176	1	1	3	2	2	9	2
177	2	1	1	6	2	1	1
178	1	1	3	2	2	2	3
179	2	1	1	2	1	1	3
180	2	4	1	2	1	1	1
181	30	1	3	2	2	2	2
182	1	1	3	2	18	2	2
183	48	1	2	1	1	2	2
184	1	4	2	1	2	2	3
185	2	4	1	2	2	1	3
186	1	1	2	1	1	2	5
187	5	1	6	2	2	2	3
188	2	1	1	2	1	1	2
189	13	4	1	3	1	1	1
190	1	4	3	2	2	2	2
191	2	4	1	12	1	1	1
192	2	1	16	6	1	1	1
193	1	1	3	2	2	2	1
194	39	1	1	2	1	1	1
195	9	1	1	1	3	2	1
196	1	1	3	1	1	12	2
197	1	1	3	1	2	2	2
198	13	4	6	3	2	1	3
199	5	4	6	3	2	1	2
200	9	1	4	1	3	3	5
201	2	1	25	2	1	1	1
202	40	1	3	1	1	2	2
203	5	4	6	3	2	3	1
204	1	1	4	3	1	3	3
205	5	4	1	3	2	2	1
206	5	4	1	3	2	1	1
207	1	1	2	1	2	2	3
208	1	1	6	1	2	2	3
209	1	1	10	1	2	2	3
210	5	4	6	3	2	1	14
211	5	4	6	3	2	22	3
212	5	4	6	3	2	1	15
213	43	4	6	3	2	1	3
214	44	4	6	3	2	1	3
215	5	4	26	3	2	1	3
216	5	4	27	3	2	1	3
217	1	1	2	1	1	2	13
218	41	1	3	2	2	2	2
219	42	1	3	2	2	2	2
220	1	4	6	3	2	1	3
221	5	4	6	3	2	2	3
222	5	4	6	3	2	1	4
223	5	4	6	3	2	1	1
224	5	10	6	1	2	1	4
225	1	10	4	1	1	3	3
226	16	1	2	2	9	1	2
227	4	1	4	3	3	3	3
228	5	1	2	1	1	2	2
229	2	1	1	6	1	1	10
230	8	1	28	1	3	23	2
231	1	1	2	1	1	24	2
232	45	1	3	2	2	2	2
233	46	1	3	2	2	2	2
234	5	4	6	3	2	1	16
235	47	1	2	1	1	2	2
236	4	1	2	1	1	3	2
237	2	1	1	2	1	1	17
238	4	1	2	1	1	2	2
239	10	1	4	1	3	3	18
240	9	8	4	1	3	3	4
241	1	16	3	2	2	2	2
242	1	1	29	26	1	2	2
243	1	1	4	1	25	3	4
244	2	1	30	2	1	1	1
245	46	1	4	1	3	3	2
246	49	17	31	4	26	25	19
247	13	1	2	2	27	9	1
248	16	18	2	2	9	2	2
249	5	4	6	1	2	1	3
250	1	1	3	1	12	2	2
251	1	1	2	27	1	2	2
252	50	1	2	2	1	1	1
253	5	19	6	3	2	1	3
254	9	1	3	2	2	2	2
255	9	1	2	2	3	2	2
256	51	1	5	4	1	4	6
257	52	17	31	4	26	2	19
258	10	17	2	2	26	26	2
259	52	17	31	28	26	26	2
260	52	17	31	28	26	26	19
261	54	17	31	4	26	25	19
262	5	4	32	3	2	1	3
263	1	1	33	1	1	2	2
264	4	1	4	1	3	3	20
265	53	1	4	1	3	3	2
266	1	1	3	29	28	2	2
267	32	1	3	5	2	2	2
268	10	1	4	2	3	3	2
269	13	3	1	3	1	1	2
270	13	1	1	3	1	1	1
271	13	1	1	2	1	1	5
272	10	1	4	1	3	3	21
273	4	22	4	1	3	3	2
274	1	21	3	2	2	2	9
275	4	1	4	31	3	3	2
276	5	20	6	30	2	1	3
277	55	1	2	1	1	2	2
278	2	1	1	2	1	27	1
279	5	4	6	3	30	1	3
280	5	4	6	3	29	1	3
281	57	1	2	1	1	2	5
282	2	24	1	2	1	1	1
283	9	5	7	1	3	3	2
284	59	10	6	3	2	1	3
285	1	1	36	2	2	2	2
286	1	1	37	2	2	2	2
287	2	1	1	2	1	31	1
288	1	1	4	1	1	30	2
289	1	1	3	36	2	2	9
290	2	26	1	2	1	1	1
291	2	25	1	2	1	1	1
292	1	1	3	5	32	2	2
293	1	1	3	1	1	2	5
294	60	1	3	2	2	2	2
295	58	1	3	2	2	2	2
296	8	1	4	1	3	23	2
297	1	1	2	2	1	2	2
298	13	1	2	3	1	1	5
299	61	1	4	1	1	3	4
300	56	23	34	37	3	9	4
301	13	1	1	13	1	28	5
302	56	23	6	33	3	9	4
303	56	23	35	37	3	9	4
304	9	1	2	4	3	2	2
305	5	4	6	32	2	1	3
306	1	1	3	1	12	2	1
307	5	7	6	3	2	1	1
308	1	1	2	34	1	29	3
309	13	1	1	2	1	9	1
310	13	1	1	13	1	9	1
311	5	4	6	35	2	1	3
312	13	1	1	13	1	9	5
313	13	1	1	2	1	28	5
314	16	1	2	2	9	2	2
315	2	1	1	2	31	1	1
316	63	1	1	2	1	1	1
317	1	1	2	1	33	2	2
318	1	1	2	3	1	1	2
319	2	1	1	2	1	1	22
320	5	4	6	3	2	1	23
321	64	1	2	1	1	2	2
322	5	4	4	3	2	3	2
323	1	1	39	4	1	4	6
324	1	1	40	2	2	2	2
325	5	4	6	4	2	1	3
326	5	4	41	3	2	3	3
327	1	1	4	2	20	3	2
328	1	1	4	2	2	3	2
329	2	1	1	38	1	1	1
330	1	27	4	2	2	3	2
331	1	1	3	5	2	2	3
332	4	1	3	1	3	3	2
333	1	1	3	1	1	12	5
334	5	4	42	3	2	1	3
335	1	1	43	2	2	2	2
336	1	1	44	2	2	32	2
337	13	1	1	13	1	2	1
338	56	23	6	33	3	9	24
339	13	1	1	13	1	34	5
340	56	23	34	37	3	9	24
341	13	1	1	2	1	1	4
342	1	1	2	34	1	29	2
343	13	1	1	2	27	9	1
344	56	23	35	37	3	9	24
345	62	1	2	1	1	22	2
346	1	1	45	1	1	2	2
347	65	1	3	5	2	2	2
348	1	1	3	2	16	2	2
349	35	1	2	1	1	2	2
350	9	1	4	39	3	3	2
351	66	1	3	2	2	2	2
352	1	1	1	40	1	1	2
353	10	15	12	1	3	2	2
354	13	1	1	13	1	1	25
355	2	1	46	2	1	1	1
356	13	1	2	41	1	1	5
357	2	1	1	2	1	3	1
358	1	1	4	1	3	3	2
359	2	1	1	2	1	35	1
360	2	1	1	2	1	36	1
361	10	1	4	1	1	3	2
362	4	1	4	1	2	3	2
363	67	1	47	1	3	2	2
364	1	1	2	1	1	2	26
365	1	1	5	4	3	4	27
366	5	4	6	3	35	1	3
367	68	1	2	1	1	2	2
368	1	1	3	5	2	1	2
369	1	1	48	4	2	2	2
370	1	1	2	1	1	1	2
371	1	1	6	1	1	1	2
372	69	1	4	1	3	3	2
373	70	1	4	1	3	3	2
374	10	1	49	1	3	3	2
375	1	1	2	1	1	2	28
376	2	1	1	2	36	1	1
377	1	1	4	5	2	2	2
378	1	1	3	1	1	2	29
379	1	1	3	2	34	2	2
380	5	28	6	3	2	1	3
381	71	1	4	1	3	3	2
382	72	1	3	2	2	2	2
383	1	1	2	42	1	2	2
384	2	1	1	2	1	37	1
385	5	4	6	3	2	1	30
386	15	1	3	5	2	2	2
387	1	1	2	1	1	3	2
388	1	1	5	1	1	4	6
389	1	1	3	2	2	2	5
390	4	1	4	1	3	9	2
391	1	1	6	3	2	1	3
392	1	1	3	43	2	2	2
393	1	1	3	2	2	2	31
394	73	1	2	1	1	2	2
395	1	1	50	2	2	2	2
396	1	1	3	2	10	2	2
397	5	25	4	1	2	1	3
398	1	1	4	1	1	4	2
399	10	1	4	1	3	1	2
400	12	1	4	1	3	3	2
401	1	8	4	1	5	3	2
402	2	1	3	1	3	2	2
403	5	4	6	3	2	2	2
404	5	1	3	2	2	1	3
405	2	1	4	2	1	1	2
406	5	4	6	6	2	1	3
407	13	3	1	1	1	1	1
408	1	1	51	2	2	2	2
409	1	1	3	2	37	1	2
410	5	10	3	2	2	2	2
411	30	1	2	1	1	2	2
412	5	4	38	3	2	1	3
413	1	1	2	4	1	2	2
414	1	1	4	2	1	3	2
415	13	1	2	13	1	1	5
416	76	1	1	13	1	1	1
417	5	28	6	13	2	1	3
418	13	1	1	2	1	1	33
419	77	1	1	13	1	9	1
420	1	1	1	2	1	1	2
421	1	1	2	46	1	29	2
422	1	1	1	13	1	2	1
423	13	1	3	1	12	2	2
424	1	1	2	1	12	2	2
425	13	1	2	1	1	2	2
426	78	4	6	3	2	1	3
427	5	1	6	3	2	1	2
428	1	1	2	46	40	2	2
429	1	1	2	46	1	2	2
430	1	1	3	1	9	2	2
431	13	1	1	2	1	9	5
432	9	1	1	1	5	2	2
433	1	1	1	2	1	1	33
434	1	2	1	1	1	2	2
435	74	10	6	3	2	1	3
436	75	1	1	2	1	1	1
437	2	29	1	12	1	1	1
438	2	30	1	6	1	1	1
439	5	4	6	3	38	1	3
440	2	1	1	2	1	1	32
441	5	31	6	3	2	1	3
442	5	4	6	44	2	1	3
443	5	4	6	3	2	38	3
444	5	4	52	3	2	1	3
445	5	4	53	3	2	1	3
446	5	4	6	45	2	1	3
447	1	1	3	2	39	2	2
448	1	1	2	1	1	39	2
449	2	1	3	2	18	2	1
450	79	1	1	2	1	1	1
451	2	32	1	2	1	1	1
452	5	25	4	3	2	3	3
453	1	1	54	1	1	2	2
454	4	1	1	1	3	3	2
455	5	1	1	2	1	1	1
456	1	1	1	2	2	2	2
457	2	1	6	3	2	1	3
458	1	1	2	1	1	2	3
459	1	1	3	1	41	12	2
460	1	33	2	1	1	2	2
461	16	1	6	2	9	9	34
462	86	1	2	1	1	2	2
463	1	1	2	3	1	2	2
464	5	4	4	3	2	3	1
465	2	1	1	24	1	1	2
466	2	1	16	2	1	1	1
467	2	1	1	2	1	32	1
468	5	25	4	3	2	3	1
469	2	1	1	48	1	1	1
470	2	1	1	2	42	1	35
471	1	1	55	2	2	2	2
472	1	1	3	5	43	2	2
473	1	1	3	49	1	12	2
474	9	1	4	1	44	3	2
475	1	1	3	2	45	2	2
476	2	1	1	2	1	1	36
477	5	4	6	50	2	1	3
478	1	1	2	5	1	2	2
479	1	1	3	5	46	2	2
480	1	1	4	1	1	1	5
481	5	4	6	51	2	1	3
482	2	1	1	2	47	1	1
483	13	1	56	13	1	9	1
484	2	1	57	2	1	1	1
485	16	1	4	2	9	3	2
486	16	1	6	2	9	1	2
487	1	1	2	1	1	2	1
488	25	1	1	13	1	1	1
489	13	1	2	13	1	41	5
490	13	1	1	13	1	1	37
491	9	5	7	1	3	3	38
492	5	4	6	52	2	1	3
493	2	1	1	2	1	1	39
494	2	1	1	2	48	1	1
495	5	4	6	2	2	1	40
496	2	34	1	2	1	1	1
497	87	1	3	1	1	2	2
498	5	35	4	3	2	3	3
499	1	1	58	2	1	2	2
500	10	1	2	1	49	2	2
501	5	4	59	3	2	1	3
502	88	1	3	1	1	2	2
503	89	1	4	1	3	3	2
504	80	1	3	2	2	2	2
505	81	4	1	3	1	1	3
506	82	4	6	3	2	1	3
507	83	1	2	1	1	2	2
508	84	1	4	47	3	3	2
509	10	1	4	1	3	40	2
510	85	1	3	2	2	2	2
511	2	1	60	2	1	1	2
512	2	1	1	53	1	1	1
513	10	1	4	54	3	3	2
514	1	1	2	55	1	2	2
515	2	1	1	56	1	1	1
516	90	1	4	1	1	3	41
517	91	1	1	2	1	1	1
518	1	1	2	57	1	2	2
519	9	36	4	1	5	3	4
520	1	1	3	58	2	2	2
521	1	1	3	2	2	42	2
522	2	1	1	2	1	1	42
523	8	1	4	1	3	3	43
524	1	1	2	1	1	2	44
525	96	3	1	3	1	1	1
526	97	8	4	1	5	3	4
527	98	1	4	1	3	3	2
528	5	4	6	3	2	3	3
529	1	1	4	4	2	3	2
530	99	1	2	1	1	2	2
531	100	1	2	1	1	2	2
532	1	1	3	5	50	2	2
533	94	1	2	1	1	43	2
534	93	4	4	3	2	3	3
535	1	1	2	1	1	2	45
536	4	1	4	59	3	3	2
537	1	1	61	5	2	2	2
538	101	1	4	1	3	3	2
539	5	4	7	3	2	3	3
540	2	1	2	1	1	1	1
541	46	9	3	5	2	2	2
542	2	37	1	2	1	1	1
543	102	1	1	2	1	1	1
544	103	1	3	2	2	2	2
545	5	4	62	3	2	1	3
546	10	38	2	1	3	2	2
547	1	1	3	2	2	45	2
548	104	1	4	1	3	3	2
549	9	1	2	1	3	2	46
550	2	1	1	40	1	1	1
551	105	1	3	1	1	2	2
552	52	17	31	4	26	26	19
553	52	17	31	4	2	26	19
554	13	39	1	13	1	1	1
555	1	1	3	2	18	2	47
556	5	4	6	3	2	44	3
557	2	1	1	60	1	1	1
558	10	1	2	1	3	2	5
559	1	1	16	2	2	2	5
560	10	1	4	1	3	46	2
561	1	1	3	5	2	45	2
562	9	1	4	1	3	1	2
563	1	10	3	1	1	12	2
564	2	1	1	2	1	47	1
565	95	1	4	1	1	2	2
566	1	1	3	2	2	2	48
567	106	1	3	1	1	2	2
568	16	1	6	2	51	9	2
569	9	1	1	1	3	1	2
570	16	1	1	2	1	1	5
571	9	1	4	1	3	48	2
572	1	1	3	2	2	49	2
573	9	1	4	1	3	9	2
574	108	1	1	2	1	1	1
575	1	1	43	61	2	2	2
576	2	1	6	10	1	1	1
577	2	4	1	10	1	1	1
578	2	1	6	2	1	1	1
579	9	1	4	1	2	3	2
580	9	1	3	5	39	2	2
581	5	4	6	3	9	1	1
582	5	1	6	2	1	1	1
583	4	1	4	1	1	3	1
584	2	1	1	62	1	1	1
585	10	1	12	1	3	2	5
586	13	3	1	63	1	1	1
587	65	1	3	2	2	2	2
588	1	1	3	1	52	2	2
589	1	1	2	64	1	2	2
590	10	1	4	1	53	3	2
591	13	1	6	13	1	1	1
592	13	3	65	3	1	1	1
593	1	1	64	2	1	2	2
594	1	1	63	2	2	2	2
595	1	1	66	2	2	2	2
596	1	1	1	2	2	1	2
597	5	9	6	3	2	1	3
598	4	3	4	1	3	3	2
599	5	4	6	3	2	1	49
600	109	1	2	1	1	2	2
601	92	1	3	2	2	2	2
602	92	1	2	1	1	2	2
603	1	1	3	1	1	5	2
604	110	1	2	2	3	2	2
605	1	1	3	1	1	50	2
606	1	1	2	1	1	51	2
607	28	25	1	2	1	1	1
608	58	42	3	2	18	2	2
609	56	40	4	66	1	53	4
610	13	40	6	65	3	52	50
611	13	40	68	65	54	52	51
612	111	40	6	65	3	52	51
613	111	40	67	65	3	52	51
614	56	41	4	66	1	53	4
615	13	40	6	65	3	52	51
616	13	40	68	65	55	52	4
617	13	40	68	65	3	52	51
618	111	40	69	65	3	52	51
619	62	1	2	1	1	2	2
620	1	43	3	2	2	2	2
621	13	1	6	13	1	2	1
622	13	1	6	13	1	1	52
623	16	5	4	2	9	3	2
624	5	4	6	2	2	1	3
625	10	1	2	67	3	2	2
626	5	10	70	3	2	1	3
627	5	4	6	3	2	1	53
628	1	1	3	1	1	54	2
629	9	1	4	1	56	3	2
630	5	4	6	68	2	1	3
631	2	44	1	2	1	1	1
632	13	45	1	13	1	1	1
633	113	1	6	2	9	9	2
634	112	1	2	1	1	2	2
635	1	1	71	1	1	2	2
636	1	1	2	1	1	55	2
637	9	1	4	3	3	3	2
638	9	1	3	2	2	2	9
639	5	4	6	3	57	1	3
640	5	4	6	3	58	1	3
641	5	4	72	3	2	1	3
642	5	4	6	3	2	1	54
643	2	1	73	2	1	1	1
644	1	46	6	1	1	2	2
645	94	1	3	1	1	2	2
646	1	1	3	2	2	2	55
647	1	1	3	69	2	2	2
648	114	1	2	1	1	2	2
649	115	4	6	3	2	1	3
650	1	1	3	4	2	1	2
651	16	1	6	70	9	9	2
652	116	1	4	1	3	3	2
653	1	47	3	5	2	2	2
654	117	1	4	1	3	3	2
655	2	1	74	2	1	56	1
656	13	48	1	3	1	1	1
657	118	1	2	1	1	2	2
658	10	1	4	1	3	3	5
659	119	1	4	1	3	3	2
660	4	1	75	1	3	3	2
661	5	4	6	3	59	1	3
662	5	4	6	71	2	1	3
663	5	49	6	3	2	1	3
664	5	50	4	3	2	3	3
665	5	4	6	3	61	1	3
666	5	4	6	3	60	1	3
667	1	1	76	1	1	2	2
668	9	1	77	1	3	3	2
669	1	1	1	3	1	1	1
670	2	1	4	2	1	1	1
671	1	1	1	1	41	12	2
672	2	1	3	1	1	1	3
673	1	1	3	2	18	2	1
674	4	1	6	1	3	2	2
675	1	1	1	2	2	2	3
676	1	51	2	1	1	2	2
677	122	1	3	2	2	2	2
678	1	37	2	1	1	2	2
679	1	9	2	1	1	2	2
680	2	9	1	2	1	1	1
681	35	2	2	1	1	2	2
682	1	25	2	1	1	2	2
683	13	1	3	4	2	2	2
684	107	10	6	3	2	1	3
685	118	1	3	2	2	2	2
686	5	4	6	3	2	54	54
687	1	1	3	2	35	2	2
688	1	1	3	48	29	2	43
689	1	1	3	1	14	2	2
690	9	1	7	1	3	3	2
691	1	33	4	2	2	2	2
692	10	1	4	1	3	3	28
693	46	1	2	1	1	2	2
694	122	1	2	1	1	2	2
695	1	33	3	1	1	12	2
696	4	4	4	1	3	3	2
697	46	1	3	1	1	2	2
698	1	37	2	1	22	2	2
699	10	1	2	1	1	3	2
700	1	1	2	37	1	2	2
701	123	1	3	2	2	2	2
702	1	1	2	1	1	2	57
703	9	1	4	1	3	57	2
704	9	1	80	1	3	3	2
705	1	1	3	72	2	2	2
706	1	1	3	2	62	2	2
707	5	4	4	3	2	58	3
708	1	1	2	1	1	59	2
709	10	1	2	1	3	2	56
710	36	1	3	1	41	12	2
711	1	1	4	1	41	3	2
712	2	1	1	2	1	1	59
713	5	4	6	3	2	36	3
714	1	1	2	1	65	2	2
715	5	55	4	3	2	3	3
716	128	4	6	3	2	1	3
717	10	1	4	75	3	3	2
718	13	1	81	13	1	1	1
719	124	53	2	1	1	2	2
720	5	52	6	3	2	1	3
721	9	1	4	74	3	3	2
722	5	4	6	3	64	1	3
723	5	1	6	3	2	61	3
724	10	1	82	1	3	2	2
725	125	1	3	1	1	2	2
726	1	54	3	1	1	12	2
727	16	1	83	2	9	2	2
728	126	1	2	2	9	2	2
729	1	1	5	4	1	4	58
730	4	1	4	1	3	60	2
731	16	1	6	73	9	9	2
732	1	1	3	1	63	12	2
733	125	4	6	3	2	1	3
734	1	1	43	2	2	2	45
735	10	32	2	1	3	2	2
736	1	1	47	2	2	2	2
737	16	33	4	2	9	3	2
738	16	33	7	2	9	3	2
739	129	5	7	1	3	3	2
740	4	1	4	1	66	3	2
741	1	1	2	1	67	2	2
742	1	1	3	2	2	2	60
743	2	1	1	2	68	1	1
744	2	1	1	2	1	62	1
745	5	4	6	3	69	1	3
746	5	4	4	1	2	3	3
747	1	4	6	2	9	1	22
748	5	1	1	32	4	1	2
749	5	4	2	2	2	2	3
750	16	1	6	1	9	9	2
751	9	5	4	1	3	3	2
752	130	1	4	1	3	3	2
753	1	1	3	76	2	2	2
754	9	1	84	1	3	3	2
755	1	1	85	1	1	2	2
756	131	4	6	3	2	1	3
757	2	1	1	77	1	1	1
758	5	4	6	3	70	1	3
759	1	1	3	1	71	12	2
760	1	1	2	1	9	2	2
761	93	4	6	3	2	1	3
762	5	4	6	3	2	66	3
763	2	1	1	2	1	67	1
764	134	3	1	3	1	1	1
765	133	1	4	1	3	3	2
766	2	1	1	2	1	69	1
767	1	1	3	2	72	2	2
768	5	4	6	3	46	1	3
769	1	1	48	2	2	2	2
770	9	1	90	1	3	3	2
771	5	4	6	3	74	1	3
772	1	1	3	2	75	2	2
773	135	58	3	1	1	2	2
774	5	4	91	3	2	1	3
775	136	1	2	1	1	2	64
776	5	4	6	3	76	1	3
777	1	1	3	1	73	2	2
778	1	1	88	1	1	2	2
779	2	1	1	2	1	70	1
780	9	1	2	1	1	2	2
781	17	4	4	3	2	58	3
782	5	4	6	3	77	71	3
783	137	4	6	3	2	1	3
784	2	1	1	82	1	1	1
785	4	1	4	1	3	3	65
786	2	1	94	2	1	1	1
787	9	1	4	1	3	3	66
788	2	1	1	2	78	1	1
789	143	1	4	2	20	3	2
790	2	1	1	83	1	1	1
791	2	1	57	2	1	1	67
792	144	1	57	2	1	1	1
793	1	1	4	2	20	3	68
794	1	61	2	1	1	2	2
795	2	1	57	2	1	75	1
796	138	1	2	1	1	2	2
797	9	1	4	1	3	3	70
798	13	3	95	2	1	1	22
799	138	1	2	1	1	76	2
800	2	1	1	2	82	1	1
801	139	1	1	2	1	1	1
802	5	4	6	1	79	1	3
803	141	4	6	3	2	1	3
804	4	1	4	84	3	3	2
805	1	1	5	85	1	4	6
806	149	1	5	4	1	4	6
807	1	1	96	2	2	2	2
808	10	1	97	1	3	2	2
809	1	61	3	2	2	2	2
810	148	1	3	1	1	2	2
811	145	1	5	4	1	4	6
812	1	1	98	1	1	2	2
813	1	1	2	1	83	2	2
814	1	1	99	1	1	2	2
815	147	1	2	1	1	2	2
816	146	1	3	2	2	2	2
817	1	1	3	1	1	77	2
818	1	62	2	1	1	2	2
819	1	1	2	1	1	79	2
820	1	1	2	88	1	2	2
821	1	1	3	1	41	2	2
822	1	1	3	2	2	2	71
823	1	1	3	2	2	2	72
824	1	1	3	2	9	2	2
825	1	1	3	90	2	2	2
826	1	1	4	1	1	78	2
827	1	64	2	1	1	2	2
828	2	1	1	86	1	1	1
829	2	1	1	87	1	1	75
830	2	63	1	2	1	1	1
831	4	1	4	1	84	3	2
832	5	1	12	1	2	1	3
833	5	4	6	3	2	1	73
834	5	4	6	3	2	1	74
835	5	4	6	3	87	1	3
836	5	25	4	3	17	3	3
837	5	66	6	3	2	1	3
838	9	1	4	1	85	3	2
839	10	1	4	1	86	3	2
840	10	1	4	3	3	3	2
841	10	1	4	89	3	3	2
842	10	1	4	92	3	3	2
843	10	1	100	1	3	3	2
844	10	65	4	1	3	3	2
845	13	3	1	3	1	22	1
846	13	3	1	3	1	80	1
847	150	1	2	1	1	2	2
848	151	1	2	1	1	2	2
849	152	1	2	1	1	2	2
850	153	1	3	2	2	2	2
851	154	1	3	2	2	2	2
852	155	1	3	1	41	12	2
853	156	1	3	2	2	2	2
854	157	1	101	2	1	1	1
855	158	1	4	1	3	3	2
856	159	1	4	91	3	3	2
857	160	3	1	3	1	1	1
858	161	1	4	1	3	3	2
859	162	25	4	3	2	3	3
860	157	1	1	2	1	1	1
861	1	1	89	2	2	2	2
862	16	1	4	70	9	3	2
863	1	57	4	1	1	3	2
864	2	1	102	2	1	1	1
865	2	1	1	2	88	1	1
866	132	1	1	2	1	1	1
867	2	53	1	2	1	1	1
868	2	1	1	2	1	1	62
869	2	56	1	2	1	65	1
870	2	1	1	2	3	1	1
871	1	1	2	1	1	88	2
872	1	1	2	1	90	2	2
873	1	1	106	1	1	2	2
874	2	1	1	2	1	89	1
875	5	69	1	3	2	1	3
876	1	70	3	5	2	2	2
877	166	1	2	1	1	2	2
878	167	1	2	1	1	2	2
879	1	1	3	1	1	2	65
880	10	1	4	1	91	3	2
881	5	1	4	1	2	1	3
882	5	1	6	1	2	1	3
883	16	1	6	2	9	3	2
884	16	1	4	2	9	3	3
885	1	1	3	5	2	90	2
886	2	1	2	1	1	2	2
887	1	1	1	2	1	1	1
888	13	1	1	13	1	3	1
889	9	1	6	1	3	2	4
890	5	4	4	3	9	3	3
891	54	17	31	81	26	25	19
892	10	1	4	1	3	3	81
893	1	1	3	2	2	91	2
894	169	1	2	1	1	2	2
895	168	10	6	3	2	1	3
896	170	1	3	1	1	12	2
897	171	1	6	4	1	1	1
898	172	1	1	2	1	1	1
899	2	1	1	2	1	84	1
900	1	1	2	1	1	86	2
901	1	1	3	2	2	85	2
902	5	4	6	3	2	82	3
903	10	1	4	1	3	3	77
904	1	1	2	1	1	2	76
905	163	1	1	2	1	1	1
906	1	1	2	1	1	2	78
907	13	3	1	93	1	1	1
908	1	1	3	94	2	2	2
909	1	1	3	1	1	2	79
910	5	4	1	3	2	81	3
911	1	1	103	1	1	2	2
912	164	1	1	2	1	1	1
913	165	1	2	1	1	2	2
914	5	4	104	3	2	1	3
915	4	1	3	1	3	83	2
916	1	1	2	1	48	2	2
917	173	1	1	2	1	1	1
918	10	1	107	1	3	3	2
919	9	1	4	1	92	3	2
920	1	1	108	1	1	2	2
921	1	1	109	2	2	2	2
922	1	1	2	95	1	2	2
923	5	10	6	3	1	1	3
924	10	1	86	1	3	3	2
925	4	1	4	1	3	68	2
926	4	1	87	1	3	3	2
927	52	17	31	97	26	26	19
928	1	1	110	2	2	2	2
929	13	1	4	4	1	3	1
930	16	1	6	96	93	9	2
931	13	1	6	4	1	1	1
932	1	1	4	1	2	3	4
933	5	4	6	1	2	1	82
934	41	1	44	98	1	33	2
935	174	1	3	1	1	2	2
936	1	1	4	99	2	3	4
937	1	1	2	1	94	2	2
938	1	1	111	1	1	2	2
939	175	4	6	3	2	1	3
940	1	1	2	1	1	2	85
941	1	1	2	1	98	2	2
942	1	1	2	101	1	2	2
943	1	1	3	1	1	12	87
944	1	1	3	1	41	12	90
945	1	1	3	1	100	12	2
946	1	1	3	1	96	12	2
947	1	1	3	2	2	94	2
948	1	1	3	2	9	92	2
949	1	1	3	2	97	2	2
950	1	1	3	5	95	2	2
951	1	1	121	1	1	2	2
952	1	1	114	1	1	2	2
953	1	1	116	1	1	2	2
954	1	1	115	1	1	2	2
955	1	1	118	2	2	2	2
956	1	1	113	2	2	2	2
957	1	2	2	1	99	2	2
958	1	71	2	1	1	2	2
959	1	74	3	2	2	2	2
960	13	3	1	3	1	1	83
961	13	3	1	3	1	1	89
962	13	3	1	3	1	96	1
963	13	3	1	100	1	1	1
964	13	3	120	3	1	1	1
965	2	1	1	103	1	1	1
966	5	10	6	3	2	1	86
967	5	10	112	3	2	1	3
968	5	4	6	3	2	1	84
969	5	4	6	3	2	1	91
970	5	4	6	3	2	98	3
971	5	4	6	3	2	97	3
972	5	4	6	3	2	95	3
973	5	4	6	3	2	93	3
974	5	4	117	3	2	1	3
975	5	75	4	3	2	3	3
976	5	76	6	3	2	1	3
977	5	73	6	3	2	1	3
978	5	72	6	3	2	1	3
979	9	1	4	1	3	3	88
980	182	1	2	1	1	2	2
981	181	1	2	1	1	2	2
982	183	1	3	2	2	2	2
983	176	1	4	1	3	3	2
984	177	10	6	3	2	1	3
985	180	3	1	3	1	1	1
986	179	4	6	3	2	1	3
987	178	1	2	102	1	2	2
988	1	1	2	1	1	8	2
989	1	4	2	1	1	2	2
990	13	3	1	3	13	1	1
991	13	3	74	3	1	1	1
992	136	1	3	1	41	12	2
993	146	1	2	1	1	2	2
994	150	1	3	2	2	2	2
995	2	22	1	2	1	1	1
996	184	1	2	1	1	2	2
997	36	1	3	2	2	2	2
998	5	4	4	3	18	3	3
999	185	1	2	1	1	2	2
1000	187	1	2	1	1	2	2
1001	1	1	3	88	2	2	2
1002	17	4	6	3	2	1	3
1003	89	1	4	1	3	1	2
1004	2	1	1	2	1	1	92
1005	1	1	3	1	1	99	2
1006	13	3	1	3	102	1	1
1007	5	4	129	3	2	1	3
1008	10	1	4	1	3	104	2
1009	35	1	3	1	41	12	2
1010	5	25	4	2	1	3	3
1011	150	1	3	1	41	12	2
1012	10	1	4	1	107	3	2
1013	197	3	1	3	1	1	1
1014	1	1	3	2	104	2	2
1015	5	10	6	3	105	1	3
1016	4	1	127	1	3	3	2
1017	189	1	2	1	1	2	2
1018	38	1	3	1	41	12	2
1019	4	1	4	1	3	103	2
1020	194	4	6	3	2	1	3
1021	10	1	125	1	3	3	2
1022	178	1	2	1	1	2	2
1023	1	1	3	1	1	2	96
1024	13	78	1	3	1	1	1
1025	202	1	3	2	2	2	2
1026	196	1	126	1	3	3	2
1027	4	80	4	113	3	3	2
1028	5	4	4	110	2	3	3
1029	1	1	3	112	41	12	2
1030	1	1	22	1	1	2	2
1031	195	4	6	3	2	1	3
1032	193	1	4	1	3	3	2
1033	201	1	3	2	2	2	2
1034	5	4	6	1	110	1	3
1035	200	1	3	1	1	12	2
1036	13	3	1	3	1	1	94
1037	1	1	2	106	1	2	2
1038	207	1	2	1	1	2	2
1039	2	1	1	2	1	1	67
1040	204	1	2	1	1	2	2
1041	4	1	4	92	3	3	2
1042	5	25	128	3	2	3	3
1043	10	1	4	1	3	105	2
1044	192	1	4	1	3	3	2
1045	1	1	3	1	41	12	97
1046	188	1	3	2	2	2	2
1047	13	3	1	3	103	1	1
1048	10	1	4	104	3	3	2
1049	13	3	1	3	1	101	1
1050	13	3	1	19	1	1	1
1051	5	25	4	2	2	3	3
1052	203	1	3	2	2	2	2
1053	1	1	2	105	1	2	2
1054	1	67	2	1	1	2	2
1055	5	79	6	3	2	1	3
1056	1	1	2	107	1	2	2
1057	205	1	3	1	41	12	2
1058	10	1	4	109	3	3	2
1059	2	1	123	2	1	1	1
1060	5	4	130	3	2	1	3
1061	4	1	3	1	3	2	2
1062	199	1	2	1	1	2	2
1063	2	82	1	6	1	1	1
1064	5	10	6	3	106	1	3
1065	5	4	6	3	106	1	3
1066	5	81	6	3	2	1	3
1067	13	3	1	3	1	1	95
1068	199	1	43	2	2	2	2
1069	5	4	4	3	2	108	3
1070	10	1	4	108	3	3	2
1071	1	1	8	1	41	12	2
1072	16	1	4	2	2	3	2
1073	206	1	3	1	41	12	2
1074	2	77	1	2	1	1	1
1075	1	1	124	2	2	2	2
1076	5	4	6	3	2	1	99
1077	5	4	6	3	2	1	100
1078	1	1	3	1	109	12	2
1079	198	3	1	3	1	1	1
1080	190	1	2	1	1	2	2
1081	4	1	4	1	3	107	2
1082	5	4	6	111	2	1	3
1083	13	3	1	3	1	98	1
1084	5	4	6	3	2	1	98
1085	191	1	3	2	2	2	2
1086	10	1	4	1	108	106	2
1087	1	1	5	4	1	4	2
1088	1	1	2	1	1	102	2
1089	2	1	1	114	1	1	1
1090	16	15	2	2	5	9	2
1091	1	15	6	2	5	9	2
1092	13	1	1	2	2	2	9
1093	1	67	3	2	2	2	2
1094	1	67	3	2	9	2	2
1095	10	1	4	18	3	3	2
1096	200	1	2	1	1	2	2
1097	47	1	3	1	41	12	2
1098	47	1	3	4	2	2	2
1099	1	1	2	74	1	2	2
1100	1	1	3	5	2	99	2
1101	1	1	2	1	1	42	2
1102	1	1	23	1	41	12	2
1103	1	1	2	1	1	94	2
1104	5	4	6	3	2	89	3
1105	214	1	2	1	1	2	2
1106	5	83	6	3	2	1	3
1107	210	1	2	1	1	2	2
1108	217	1	3	2	2	2	2
1109	215	1	2	1	1	2	2
1110	211	1	4	1	3	3	2
1111	216	1	3	2	2	2	2
1112	221	1	3	2	18	2	2
1113	1	1	3	118	2	2	71
1114	2	1	1	2	113	1	1
1115	1	86	3	1	41	12	2
1116	13	3	1	3	1	113	1
1117	1	87	3	1	41	12	2
1118	1	1	3	2	2	109	2
1119	10	1	4	1	3	110	2
1120	5	4	6	3	111	1	3
1121	1	1	3	1	112	2	2
1122	212	1	3	2	2	2	2
1123	5	84	6	3	2	1	3
1124	1	1	2	1	1	2	102
1125	2	26	1	2	1	112	1
1126	218	1	2	1	1	2	2
1127	219	1	2	1	1	2	2
1128	5	4	6	116	2	1	3
1129	10	1	137	1	3	3	2
1130	220	1	2	1	1	2	2
1131	2	85	1	2	1	1	1
1132	5	4	6	117	2	1	3
1133	5	4	135	3	2	1	3
1134	1	1	3	1	41	111	2
1135	1	1	3	1	41	12	103
1136	1	1	136	2	2	2	2
1137	213	1	1	2	1	1	1
1138	208	1	2	1	1	2	2
1139	209	3	1	3	1	1	1
1140	1	1	131	1	1	2	2
1141	10	1	132	1	3	3	2
1142	13	3	133	3	1	1	1
1143	10	1	134	1	3	3	2
1144	5	4	6	115	2	1	3
1145	1	1	2	1	1	2	101
1146	2	88	1	2	1	1	1
1147	1	1	3	4	3	2	2
1148	16	1	6	3	9	9	2
1149	13	1	81	2	1	1	1
1150	1	1	3	2	114	2	2
1151	1	1	2	1	1	115	2
1152	1	1	3	1	41	114	2
1153	1	1	2	112	1	2	2
1154	224	1	2	1	1	2	2
1155	4	10	4	1	3	3	2
1156	48	1	3	2	2	2	31
1157	9	1	4	121	3	3	2
1158	230	3	1	3	1	1	1
1159	1	1	2	1	1	119	2
1160	1	1	141	1	41	12	2
1161	4	1	4	1	116	3	2
1162	225	10	6	3	2	1	3
1163	226	4	1	3	2	1	3
1164	5	3	6	3	2	1	3
1165	1	1	3	5	1	116	2
1166	213	25	1	2	1	1	1
1167	36	1	89	2	2	2	2
1168	1	1	3	2	2	76	2
1169	1	89	2	1	1	2	2
1170	5	4	6	3	2	1	40
1171	38	1	2	1	1	2	1
1172	2	4	1	2	1	1	3
1173	1	1	6	1	1	1	3
1174	5	1	1	2	2	1	3
1175	1	1	1	1	1	1	1
1176	5	1	1	1	2	1	1
1177	9	8	4	2	5	3	4
1178	2	1	1	87	1	1	1
1179	4	1	4	1	115	3	2
1180	227	1	43	2	2	2	2
1181	2	1	1	2	1	1	104
1182	228	1	1	2	1	1	1
1183	229	4	6	3	2	1	3
1184	5	4	6	3	2	117	3
1185	1	90	3	2	2	2	48
1186	36	1	139	2	2	2	2
1187	5	4	140	3	2	1	3
1188	1	1	2	1	1	118	2
1189	1	1	3	120	41	12	2
1190	1	9	124	2	2	2	2
1191	13	3	1	3	1	1	105
1192	2	1	142	2	1	1	1
1193	5	4	1	3	2	71	3
1194	13	4	3	13	1	1	1
1195	2	1	1	2	25	1	1
1196	1	89	2	2	1	2	2
1197	5	6	1	3	4	106	3
1198	1	79	2	2	1	2	2
1199	5	4	127	3	2	3	3
1200	233	1	4	1	3	3	2
1201	1	1	144	1	1	2	2
1202	234	1	3	5	43	2	2
1203	5	4	6	3	2	120	3
1204	5	4	4	122	2	3	3
1205	1	92	3	2	2	2	9
1206	231	1	2	1	1	2	2
1207	1	1	3	2	119	2	2
1208	9	1	4	1	5	3	4
1209	1	1	22	1	1	12	2
1210	5	10	1	3	2	1	3
1211	2	1	1	2	42	1	1
1212	13	1	4	13	1	3	1
1213	13	3	1	3	117	1	1
1214	235	10	6	3	2	1	3
1215	236	1	2	42	1	2	2
1216	237	8	4	1	5	3	4
1217	1	1	145	1	1	2	2
1218	5	4	6	3	2	121	3
1219	2	1	1	123	1	1	1
1220	4	1	4	124	3	3	2
1221	2	1	1	2	1	1	106
1222	255	1	3	1	1	2	2
1223	10	1	4	1	108	3	2
1224	1	1	3	127	2	2	2
1225	1	1	148	2	2	2	2
1226	2	1	149	2	1	1	1
1227	1	98	2	1	1	2	2
1228	260	1	2	1	1	2	2
1229	261	10	6	3	2	1	3
1230	4	1	4	109	3	3	2
1231	1	1	2	1	1	135	2
1232	246	1	3	1	1	33	2
1233	1	1	3	2	2	134	2
1234	4	1	4	1	3	128	2
1235	13	3	1	126	1	1	1
1236	256	1	4	1	3	3	2
1237	1	1	155	1	1	2	2
1238	1	105	4	1	1	3	2
1239	1	1	150	2	2	2	2
1240	1	1	2	128	1	2	2
1241	247	1	2	1	1	2	2
1242	1	1	2	1	1	2	111
1243	248	1	3	2	2	2	2
1244	1	1	1	1	3	1	2
1245	13	104	1	3	1	1	1
1246	4	1	154	1	3	3	2
1247	1	1	3	1	41	126	97
1248	1	103	2	1	1	2	2
1249	2	96	1	2	1	1	1
1250	4	1	4	1	123	3	2
1251	245	1	2	1	1	2	2
1252	1	102	54	1	1	2	2
1253	5	4	6	3	2	132	3
1254	1	1	3	1	41	133	2
1255	1	97	2	1	1	2	2
1256	13	3	147	3	1	1	1
1257	5	4	6	3	2	127	3
1258	10	89	4	1	3	3	2
1259	257	1	1	2	1	1	1
1260	13	100	1	3	1	1	1
1261	1	1	2	1	1	129	2
1262	1	1	151	1	1	2	2
1263	249	1	1	2	1	1	1
1264	216	1	85	1	1	2	2
1265	250	1	4	1	3	3	2
1266	157	1	1	129	1	1	1
1267	251	1	2	1	1	2	2
1268	252	1	2	1	1	2	2
1269	5	4	6	131	2	1	3
1270	254	10	6	3	2	1	3
1271	2	1	1	130	1	1	1
1272	1	14	2	1	1	2	2
1273	1	99	2	1	1	2	2
1274	1	1	3	1	1	130	2
1275	13	3	1	3	1	3	1
1276	1	1	156	2	2	2	9
1277	5	10	6	45	2	1	3
1278	259	3	1	3	1	1	1
1279	4	1	4	125	3	3	2
1280	1	1	152	1	41	12	2
1281	239	1	2	1	1	2	2
1282	253	1	2	1	1	2	2
1283	1	1	2	1	1	2	114
1284	1	37	3	2	2	2	2
1285	5	4	6	3	2	131	3
1286	1	101	3	5	2	2	2
1287	2	1	153	2	1	1	1
1288	1	107	3	1	1	2	2
1289	1	106	2	1	1	2	2
1290	240	1	2	2	3	2	2
1291	241	1	1	2	1	1	1
1292	242	25	1	2	1	1	1
1293	243	1	1	2	1	1	1
1294	244	1	1	2	1	1	1
1295	4	1	4	1	3	122	2
1296	10	1	2	1	3	123	2
1297	2	1	1	2	1	124	1
1298	2	1	1	2	1	125	1
1299	2	95	1	2	1	1	1
1300	2	1	1	2	120	1	1
1301	2	1	1	2	121	1	1
1302	10	1	4	1	122	3	2
1304	2	1	1	2	1	1	108
1305	2	1	1	2	1	1	109
1306	1	1	2	1	1	2	110
1308	2	1	1	2	1	1	112
1309	10	1	4	1	3	3	113
1310	2	1	146	3	1	1	1
1312	1	1	157	2	2	2	2
1313	2	1	158	2	1	1	1
1315	4	1	159	1	3	3	2
